# Supplementary material for: TiO2@Cu2O n-n Type Heterostructures for Photochemistry
Source: Materials (Basel). 2021 Jul 2;14(13):3725. doi: 10.3390/ma14133725 (PMC8269846; doi:10.3390/ma14133725)
Supplement: Supplementary file 1 [file materials-14-03725-s001.zip]

Archive with 1 entries (1 files):
- materials-1265999 supplementary.pdf
